# Supplementary material for: Genomic prediction of complex human traits: relatedness, trait architecture and predictive meta-models
Source: Hum Mol Genet. 2015 Apr 26;24(14):4167–82. doi: 10.1093/hmg/ddv145 (PMC4476450; doi:10.1093/hmg/ddv145)
Supplement: Supplementary Data [file supp_ddv145_ddv145supp_table2.xls]

## Sheet: height
rsid	Chr	Position.NCBI.Build.36	Effect.Allele	Other.Allele	Beta.Stage.1.plus.2	Used.Penalised.Regression.Models	Used.GWAMA.score	KORCULA.Imp.Quality	KORCULA.Imp.Rsq	KORCULA.is.genotyped	VIS.Imp.Quality	VIS.Imp.Rsq	VIS.is.genotyped	SPLIT.Imp.Quality	SPLIT.Imp.Rsq	SPLIT.is.genotyped	ORKNEY.Imp.Quality	ORKNEY.Imp.Rsq	ORKNEY.is.genotyped
rs425277	1	2059032	T	C	0.022	FALSE	TRUE	0.983	0.967	FALSE	0.981	0.964	FALSE	0.992	0.983	FALSE	0.986	0.859543	FALSE
rs2284746	1	17179262	C	G	-0.04	FALSE	TRUE	0.979	0.967	FALSE	0.972	0.956	FALSE	0.978	0.968	FALSE	0.981	0.972844	FALSE
rs1738475	1	23409478	C	G	0.025	FALSE	TRUE	0.999	0.999	FALSE	0.999	0.998	FALSE	0.999	0.999	FALSE	1	0.999651	FALSE
rs4601530	1	24916698	T	C	-0.028	FALSE	TRUE	0.994	0.989	FALSE	0.995	0.992	FALSE	0.995	0.991	FALSE	0.941	0.884235	FALSE
rs7532866	1	26614131	A	G	0.021	FALSE	TRUE	0.999	0.998	FALSE	0.998	0.996	FALSE	0.998	0.996	FALSE	0.905	0.830317	FALSE
rs2154319	1	41518357	T	C	-0.03	FALSE	TRUE	0.963	0.925	FALSE	0.97	0.93	FALSE	0.971	0.936	FALSE	0.965	0.914451	FALSE
rs17391694	1	78396214	T	C	0.042	FALSE	TRUE	0.944	0.731	FALSE	0.94	0.685	FALSE	0.951	0.72	FALSE	0.927	0.71137	FALSE
rs6699417	1	88896031	T	C	0.021	TRUE	TRUE	1	1	TRUE	1	1	TRUE	1	1	TRUE	1	1	TRUE
rs10874746	1	93096559	T	C	-0.024	FALSE	TRUE	0.977	0.962	FALSE	0.981	0.968	FALSE	0.98	0.967	FALSE	0.94	0.922158	FALSE
rs9428104	1	118657110	A	G	-0.041	FALSE	TRUE	0.99	0.977	FALSE	0.978	0.954	FALSE	0.985	0.97	FALSE	0.994	0.994079	FALSE
rs11205277	1	148159496	A	G	-0.046	TRUE	TRUE	1	1	TRUE	1	1	TRUE	1	1	TRUE	1	0.965348	FALSE
rs17346452	1	170319910	T	C	-0.04	FALSE	TRUE	0.991	0.986	FALSE	0.987	0.98	FALSE	0.989	0.982	FALSE	0.986	0.982386	FALSE
rs1325598	1	175058872	A	G	-0.022	FALSE	TRUE	0.999	0.999	FALSE	0.998	0.997	FALSE	0.998	0.997	FALSE	0.968	0.943468	FALSE
rs1046934	1	182290152	A	C	-0.044	TRUE	TRUE	1	1	TRUE	1	1	TRUE	1	1	TRUE	1	1	TRUE
rs10863936	1	210304421	A	G	-0.021	FALSE	TRUE	0.999	0.999	FALSE	1	1	FALSE	0.999	0.999	FALSE	0.999	0.999545	FALSE
rs6684205	1	216676325	A	G	-0.028	FALSE	TRUE	0.997	0.996	FALSE	0.999	0.998	FALSE	1	1	FALSE	0.999	0.9985	FALSE
rs11118346	1	217810342	T	C	-0.025	FALSE	TRUE	0.999	0.998	FALSE	0.998	0.997	FALSE	0.998	0.997	FALSE	1	0.998939	FALSE
rs10799445	1	225978506	A	C	0.032	FALSE	TRUE	0.997	0.992	FALSE	0.991	0.978	FALSE	0.994	0.987	FALSE	0.996	0.992047	FALSE
rs4665736	2	25041103	T	C	0.029	FALSE	TRUE	0.981	0.97	FALSE	0.972	0.959	FALSE	0.979	0.969	FALSE	0.908	0.891048	FALSE
rs6714546	2	33214929	A	G	-0.026	FALSE	TRUE	0.979	0.963	FALSE	0.985	0.97	FALSE	0.984	0.97	FALSE	0.992	0.981597	FALSE
rs17511102	2	37814117	A	T	-0.06	FALSE	TRUE	0.979	0.894	FALSE	0.98	0.909	FALSE	0.979	0.891	FALSE	0.944	0.655782	FALSE
rs2341459	2	44621706	T	C	0.025	TRUE	TRUE	1	1	TRUE	1	1	TRUE	1	1	TRUE	1	1	TRUE
rs12474201	2	46774789	A	G	0.028	FALSE	TRUE	0.965	0.943	FALSE	0.962	0.928	FALSE	0.968	0.949	FALSE	0.968	0.951775	FALSE
rs3791675	2	55964813	T	C	-0.053	FALSE	TRUE	0.994	0.988	FALSE	0.991	0.983	FALSE	0.99	0.982	FALSE	0.988	0.992472	FALSE
rs11684404	2	88705737	T	C	-0.028	FALSE	TRUE	0.995	0.99	FALSE	0.995	0.989	FALSE	0.996	0.99	FALSE	0.973	0.97685	FALSE
rs7567288	2	134151294	T	C	-0.032	FALSE	TRUE	0.985	0.96	FALSE	0.988	0.962	FALSE	0.983	0.948	FALSE	0.979	0.987701	FALSE
rs7567851	2	178392966	C	G	0.037	FALSE	TRUE	0.995	0.98	FALSE	1	0.998	FALSE	0.998	0.992	FALSE	0.981	0.93356	FALSE
rs1351164	2	217980143	T	C	0.034	FALSE	TRUE	0.994	0.985	FALSE	0.997	0.99	FALSE	0.998	0.994	FALSE	0.991	0.983007	FALSE
rs12470505	2	219616613	T	G	0.041	FALSE	TRUE	0.996	0.979	FALSE	0.996	0.984	FALSE	0.997	0.982	FALSE	0.98	0.96081	FALSE
rs2629046	2	224755988	T	C	0.024	FALSE	TRUE	0.997	0.995	FALSE	0.997	0.996	FALSE	0.997	0.994	FALSE	0.932	0.957904	FALSE
rs2580816	2	232506210	T	C	-0.045	FALSE	TRUE	0.983	0.959	FALSE	0.973	0.937	FALSE	0.979	0.947	FALSE	0.952	0.970046	FALSE
rs12694997	2	241911659	A	G	-0.024	FALSE	TRUE	0.989	0.981	FALSE	0.989	0.982	FALSE	1	1	FALSE	0.987	0.973702	FALSE
rs2597513	3	13530836	T	C	-0.036	TRUE	TRUE	1	1	TRUE	1	1	TRUE	1	1	TRUE	1	0.94208	FALSE
rs13088462	3	51046753	T	C	-0.052	FALSE	TRUE	0.976	0.814	FALSE	0.973	0.848	FALSE	0.975	0.831	FALSE	0.984	0.990312	FALSE
rs2336725	3	53093779	T	C	-0.027	FALSE	TRUE	0.995	0.993	FALSE	0.987	0.98	FALSE	0.994	0.992	FALSE	0.965	0.976205	FALSE
rs9835332	3	56642722	C	G	-0.026	FALSE	TRUE	1	1	FALSE	0.999	0.999	FALSE	1	1	FALSE	1	0.999627	FALSE
rs17806888	3	67499012	T	C	0.036	FALSE	TRUE	0.987	0.962	FALSE	0.989	0.961	FALSE	0.989	0.966	FALSE	0.983	0.989007	FALSE
rs9863706	3	72520103	T	C	-0.031	FALSE	TRUE	0.993	0.984	FALSE	0.994	0.986	FALSE	0.997	0.992	FALSE	0.998	0.998433	FALSE
rs6439167	3	130533446	T	C	-0.034	FALSE	TRUE	0.994	0.984	FALSE	0.99	0.978	FALSE	0.993	0.983	FALSE	0.996	0.986342	FALSE
rs9844666	3	137456906	A	G	-0.024	TRUE	TRUE	1	1	TRUE	1	1	TRUE	1	1	TRUE	1	1	TRUE
rs724016	3	142588260	A	G	-0.07	FALSE	TRUE	0.992	0.985	FALSE	0.987	0.98	FALSE	0.993	0.988	FALSE	0.994	0.996099	FALSE
rs572169	3	173648421	T	C	0.033	FALSE	TRUE	0.993	0.986	FALSE	0.995	0.989	FALSE	0.996	0.991	FALSE	0.988	0.993268	FALSE
rs720390	3	187031377	A	G	0.029	FALSE	TRUE	0.978	0.95	FALSE	0.971	0.941	FALSE	0.975	0.951	FALSE	0.878	0.807432	FALSE
rs2247341	4	1671115	A	G	0.025	FALSE	TRUE	0.996	0.992	FALSE	0.995	0.99	FALSE	0.996	0.991	FALSE	0.941	0.961271	FALSE
rs6449353	4	17642586	T	C	0.075	FALSE	TRUE	0.987	0.955	FALSE	0.99	0.964	FALSE	0.986	0.96	FALSE	0.951	0.835392	FALSE
rs17081935	4	57518233	T	C	0.03	FALSE	TRUE	0.997	0.993	FALSE	0.996	0.993	FALSE	0.998	0.996	FALSE	0.987	0.975322	FALSE
rs7697556	4	73734177	T	C	0.028	FALSE	TRUE	0.994	0.99	FALSE	0.984	0.976	FALSE	0.994	0.99	FALSE	0.964	0.953297	FALSE
rs788867	4	82369030	T	G	-0.043	FALSE	TRUE	0.995	0.989	FALSE	0.979	0.964	FALSE	0.997	0.994	FALSE	0.951	0.887735	FALSE
rs10010325	4	106325802	A	C	0.024	TRUE	TRUE	1	1	TRUE	1	1	TRUE	1	1	TRUE	1	0.986458	FALSE
rs7689420	4	145787802	T	C	-0.073	FALSE	TRUE	1	1	FALSE	0.999	0.998	FALSE	1	1	FALSE	0.996	0.996211	FALSE
rs955748	4	184452669	A	G	-0.023	TRUE	TRUE	1	1	TRUE	1	1	TRUE	1	1	TRUE	1	1	TRUE
rs1173727	5	32866278	T	C	0.034	FALSE	TRUE	0.998	0.997	FALSE	0.999	0.999	FALSE	0.997	0.995	FALSE	0.997	0.99643	FALSE
rs11958779	5	55037656	A	G	-0.027	FALSE	TRUE	0.974	0.954	FALSE	0.974	0.95	FALSE	0.976	0.964	FALSE	0.993	0.981372	FALSE
rs10037512	5	88390431	T	C	0.032	FALSE	TRUE	0.987	0.982	FALSE	0.992	0.986	FALSE	0.989	0.984	FALSE	0.985	0.991899	FALSE
rs13177718	5	108141243	T	C	-0.04	FALSE	TRUE	1	0.997	FALSE	0.999	0.996	FALSE	1	0.999	FALSE	0.995	0.985393	FALSE
rs1582931	5	122685098	A	G	-0.023	FALSE	TRUE	0.99	0.982	FALSE	0.99	0.981	FALSE	0.987	0.977	FALSE	0.985	0.97575	FALSE
rs274546	5	131727766	A	G	-0.029	FALSE	TRUE	0.999	0.998	FALSE	0.998	0.996	FALSE	0.994	0.992	FALSE	0.995	0.996576	FALSE
rs526896	5	134384604	T	G	0.03	FALSE	TRUE	0.96	0.919	FALSE	0.956	0.921	FALSE	0.948	0.908	FALSE	0.958	0.930968	FALSE
rs4282339	5	168188818	A	G	-0.036	FALSE	TRUE	0.987	0.97	FALSE	0.979	0.948	FALSE	0.987	0.96	FALSE	0.983	0.989359	FALSE
rs12153391	5	171136043	A	C	-0.03	FALSE	TRUE	0.972	0.936	FALSE	0.976	0.945	FALSE	0.976	0.949	FALSE	0.938	0.831367	FALSE
rs889014	5	172916720	T	C	-0.03	FALSE	TRUE	0.996	0.993	FALSE	0.996	0.992	FALSE	0.996	0.993	FALSE	0.993	0.99559	FALSE
rs422421	5	176449932	T	C	-0.031	FALSE	TRUE	0.985	0.971	FALSE	0.99	0.974	FALSE	0.985	0.964	FALSE	0.995	0.987691	FALSE
rs6879260	5	179663620	T	C	-0.022	FALSE	TRUE	0.975	0.96	FALSE	0.983	0.971	FALSE	0.987	0.977	FALSE	0.89	0.931863	FALSE
rs3812163	6	7670759	A	T	-0.036	FALSE	TRUE	0.992	0.985	FALSE	0.989	0.981	FALSE	0.992	0.985	FALSE	0.994	0.989499	FALSE
rs1047014	6	19949472	T	C	-0.032	TRUE	TRUE	1	1	TRUE	1	1	TRUE	1	1	TRUE	1	0.886002	FALSE
rs806794	6	26308656	A	G	0.052	FALSE	TRUE	0.995	0.991	FALSE	0.997	0.994	FALSE	0.994	0.987	FALSE	0.991	0.989239	FALSE
rs2256183	6	31488508	A	G	0.04	FALSE	TRUE	0.998	0.997	FALSE	0.999	0.999	FALSE	1	0.999	FALSE	0.998	0.996136	FALSE
rs6457620	6	32771977	C	G	-0.029	FALSE	TRUE	1	1	FALSE	1	1	FALSE	1	1	FALSE	1	0.999996	FALSE
rs2780226	6	34307070	T	C	-0.076	FALSE	TRUE	0.998	0.988	FALSE	0.999	0.992	FALSE	0.999	0.988	FALSE	0.995	0.976734	FALSE
rs6457821	6	35510783	A	C	-0.104	FALSE	TRUE	0.997	0.91	FALSE	0.999	0.854	FALSE	0.998	0.94	FALSE	1	0.999748	FALSE
rs9472414	6	45054484	A	T	-0.026	FALSE	TRUE	0.999	0.998	FALSE	1	1	FALSE	0.999	0.999	FALSE	0.995	0.99414	FALSE
rs9360921	6	76322362	T	G	-0.042	FALSE	TRUE	1	1	FALSE	1	1	FALSE	1	0.999	FALSE	0.994	0.996973	FALSE
rs310405	6	81857081	A	G	0.026	FALSE	TRUE	0.973	0.959	FALSE	0.966	0.945	FALSE	0.971	0.954	FALSE	0.998	0.998647	FALSE
rs7759938	6	105485647	T	C	-0.045	FALSE	TRUE	1	1	FALSE	0.991	0.984	FALSE	1	1	FALSE	0.985	0.989986	FALSE
rs1046943	6	109890634	A	G	0.02	FALSE	TRUE	0.998	0.996	FALSE	0.999	0.998	FALSE	0.998	0.997	FALSE	0.999	0.998716	FALSE
rs961764	6	117628849	C	G	-0.024	FALSE	TRUE	0.999	0.999	FALSE	0.999	0.999	FALSE	1	0.999	FALSE	0.95	0.941907	FALSE
rs1490384	6	126892853	T	C	0.034	FALSE	TRUE	0.995	0.992	FALSE	0.986	0.979	FALSE	0.994	0.99	FALSE	0.986	0.98671	FALSE
rs6569648	6	130390812	T	C	-0.04	TRUE	TRUE	1	1	TRUE	1	1	TRUE	1	1	TRUE	1	1	TRUE
rs7763064	6	142838982	A	G	-0.048	FALSE	TRUE	0.996	0.991	FALSE	0.981	0.973	FALSE	0.994	0.989	FALSE	0.983	0.958032	FALSE
rs543650	6	152152636	T	G	-0.034	TRUE	TRUE	1	1	TRUE	1	1	TRUE	1	1	TRUE	1	1	TRUE
rs9456307	6	158849430	A	T	-0.048	FALSE	TRUE	0.998	0.969	FALSE	0.997	0.975	FALSE	0.994	0.956	FALSE	0.987	0.931902	FALSE
rs798489	7	2768329	T	C	-0.048	FALSE	TRUE	0.971	0.934	FALSE	0.953	0.905	FALSE	0.967	0.934	FALSE	0.964	0.92198	FALSE
rs4470914	7	19583047	T	C	0.029	FALSE	TRUE	0.998	0.993	FALSE	0.999	0.996	FALSE	0.996	0.989	FALSE	0.981	0.943618	FALSE
rs12534093	7	23469499	A	T	-0.034	FALSE	TRUE	0.98	0.955	FALSE	0.983	0.965	FALSE	0.99	0.981	FALSE	0.98	0.965468	FALSE
rs1708299	7	28156471	A	G	0.04	FALSE	TRUE	0.997	0.993	FALSE	0.994	0.99	FALSE	0.997	0.994	FALSE	0.988	0.976024	FALSE
rs6959212	7	38094851	T	C	-0.024	FALSE	TRUE	0.996	0.991	FALSE	0.998	0.995	FALSE	0.998	0.996	FALSE	0.998	0.995676	FALSE
rs42235	7	92086012	T	C	0.057	FALSE	TRUE	0.958	0.927	FALSE	0.968	0.947	FALSE	0.968	0.944	FALSE	0.959	0.934853	FALSE
rs822552	7	148281567	C	G	-0.025	FALSE	TRUE	0.908	0.833	FALSE	0.907	0.827	FALSE	0.913	0.842	FALSE	0.86	0.713355	FALSE
rs2110001	7	150147955	C	G	-0.031	FALSE	TRUE	0.965	0.932	FALSE	0.946	0.912	FALSE	0.969	0.942	FALSE	0.926	0.872605	FALSE
rs1013209	8	24172249	T	C	-0.025	FALSE	TRUE	0.99	0.979	FALSE	0.995	0.99	FALSE	0.996	0.992	FALSE	0.987	0.968876	FALSE
rs7460090	8	57356717	T	C	0.058	FALSE	TRUE	0.999	0.996	FALSE	0.998	0.992	FALSE	0.998	0.993	FALSE	0.999	0.99505	FALSE
rs6473015	8	78341040	A	C	-0.029	TRUE	TRUE	1	1	TRUE	1	1	TRUE	1	1	TRUE	1	1	TRUE
rs6470764	8	130794847	T	C	-0.05	FALSE	TRUE	0.993	0.981	FALSE	0.977	0.941	FALSE	0.991	0.977	FALSE	0.934	0.918661	FALSE
rs12680655	8	135706519	C	G	0.028	FALSE	TRUE	0.996	0.993	FALSE	0.993	0.99	FALSE	0.994	0.99	FALSE	0.997	0.995811	FALSE
rs7864648	9	16358732	T	G	0.022	FALSE	TRUE	1	1	FALSE	0.952	0.919	FALSE	1	1	FALSE	1	1	FALSE
rs11144688	9	77732106	A	G	-0.049	FALSE	TRUE	0.951	0.84	FALSE	0.945	0.835	FALSE	0.941	0.816	FALSE	0.93	0.669419	FALSE
rs7853377	9	85742025	A	G	-0.024	FALSE	TRUE	0.989	0.976	FALSE	0.987	0.972	FALSE	0.988	0.974	FALSE	0.983	0.96425	FALSE
rs8181166	9	88306448	C	G	0.026	FALSE	TRUE	0.973	0.96	FALSE	0.979	0.968	FALSE	0.965	0.949	FALSE	0.945	0.928395	FALSE
rs2778031	9	90025546	T	C	0.031	FALSE	TRUE	0.99	0.981	FALSE	0.987	0.974	FALSE	0.986	0.974	FALSE	0.986	0.976746	FALSE
rs9969804	9	94468941	A	C	0.03	FALSE	TRUE	0.999	0.998	FALSE	0.999	0.998	FALSE	0.998	0.997	FALSE	0.99	0.994713	FALSE
rs1257763	9	95933766	A	G	0.069	FALSE	TRUE	0.97	0.786	FALSE	0.977	0.744	FALSE	0.978	0.831	FALSE	0.975	0.734913	FALSE
rs473902	9	97296056	T	G	0.065	FALSE	TRUE	0.955	0.788	FALSE	0.931	0.734	FALSE	0.95	0.685	FALSE	0.964	0.6676	FALSE
rs7027110	9	108638867	A	G	0.031	FALSE	TRUE	1	0.999	FALSE	0.984	0.962	FALSE	0.999	0.998	FALSE	0.989	0.981764	FALSE
rs1468758	9	112846903	T	C	-0.026	FALSE	TRUE	0.987	0.971	FALSE	0.987	0.971	FALSE	0.985	0.969	FALSE	0.983	0.957765	FALSE
rs751543	9	118162163	T	C	0.026	FALSE	TRUE	0.871	0.783	FALSE	0.881	0.816	FALSE	0.895	0.805	FALSE	0.846	0.87981	FALSE
rs7466269	9	132453905	A	G	0.032	TRUE	TRUE	1	1	TRUE	1	1	TRUE	1	1	TRUE	1	0.951079	FALSE
rs7849585	9	138251691	T	G	0.029	FALSE	TRUE	0.993	0.987	FALSE	0.99	0.981	FALSE	0.986	0.978	FALSE	0.971	0.981165	FALSE
rs7909670	10	12958770	T	C	-0.021	FALSE	TRUE	0.987	0.98	FALSE	0.974	0.964	FALSE	0.98	0.972	FALSE	0.978	0.986882	FALSE
rs2145998	10	80791702	A	T	-0.026	FALSE	TRUE	0.987	0.979	FALSE	0.988	0.981	FALSE	0.989	0.983	FALSE	0.846	0.750062	FALSE
rs11599750	10	101795432	T	C	-0.028	TRUE	TRUE	1	1	TRUE	1	1	TRUE	1	1	TRUE	1	1	TRUE
rs2237886	11	2767307	T	C	0.046	TRUE	TRUE	1	1	TRUE	1	1	TRUE	1	1	TRUE	1	1	TRUE
rs7926971	11	12654616	A	G	-0.023	FALSE	TRUE	0.995	0.993	FALSE	0.999	0.999	FALSE	0.998	0.996	FALSE	0.998	0.995791	FALSE
rs1330	11	17272605	T	C	0.022	TRUE	TRUE	1	1	TRUE	1	1	TRUE	1	1	TRUE	1	1	TRUE
rs10838801	11	48054856	A	G	-0.027	FALSE	TRUE	0.992	0.985	FALSE	0.987	0.977	FALSE	0.992	0.983	FALSE	0.994	0.989209	FALSE
rs1814175	11	49515748	T	C	0.022	FALSE	TRUE	0.972	0.955	FALSE	0.96	0.939	FALSE	0.982	0.97	FALSE	0.905	0.900918	FALSE
rs3782089	11	65093395	T	C	-0.058	FALSE	TRUE	0.997	0.979	FALSE	0.99	0.955	FALSE	0.993	0.948	FALSE	0.979	0.914995	FALSE
rs7112925	11	66582736	T	C	-0.023	TRUE	TRUE	1	1	TRUE	1	1	TRUE	1	1	TRUE	1	1	TRUE
rs634552	11	74959700	T	G	0.039	FALSE	TRUE	0.974	0.903	FALSE	0.944	0.832	FALSE	0.974	0.911	FALSE	0.934	0.836282	FALSE
rs494459	11	118079885	T	C	0.02	TRUE	TRUE	1	1	TRUE	1	1	TRUE	1	1	TRUE	1	1	TRUE
rs654723	11	128091365	A	C	0.025	FALSE	TRUE	0.971	0.954	FALSE	0.966	0.946	FALSE	0.972	0.954	FALSE	0.97	0.981662	FALSE
rs2856321	12	11747040	A	G	-0.029	FALSE	TRUE	0.989	0.984	FALSE	0.978	0.96	FALSE	0.989	0.983	FALSE	0.977	0.963641	FALSE
rs10770705	12	20748734	A	C	0.033	FALSE	TRUE	0.968	0.939	FALSE	0.958	0.922	FALSE	0.959	0.936	FALSE	0.984	0.964227	FALSE
rs2638953	12	28425682	C	G	0.032	FALSE	TRUE	1	1	FALSE	1	1	FALSE	1	1	FALSE	0.999	0.99895	FALSE
rs2066807	12	55026949	C	G	-0.054	FALSE	TRUE	1	0.999	FALSE	1	0.998	FALSE	1	0.999	FALSE	1	0.999921	FALSE
rs1351394	12	64638093	T	C	0.06	FALSE	TRUE	0.994	0.991	FALSE	0.991	0.986	FALSE	0.994	0.99	FALSE	0.992	0.986447	FALSE
rs10748128	12	68113925	T	G	0.038	FALSE	TRUE	0.919	0.848	FALSE	0.923	0.838	FALSE	0.933	0.879	FALSE	0.951	0.96899	FALSE
rs11107116	12	92502635	T	G	0.052	FALSE	TRUE	0.999	0.997	FALSE	0.999	0.998	FALSE	0.995	0.991	FALSE	0.995	0.995293	FALSE
rs7971536	12	100897919	A	T	-0.028	FALSE	TRUE	0.978	0.962	FALSE	0.969	0.951	FALSE	0.972	0.952	FALSE	0.971	0.952078	FALSE
rs11830103	12	122389499	A	G	-0.035	FALSE	TRUE	0.994	0.988	FALSE	0.996	0.99	FALSE	0.999	0.996	FALSE	0.992	0.992184	FALSE
rs7332115	13	32045548	T	G	-0.023	FALSE	TRUE	0.988	0.978	FALSE	0.974	0.958	FALSE	0.991	0.985	FALSE	0.88	0.927194	FALSE
rs3118905	13	50003335	A	G	-0.056	FALSE	TRUE	0.999	0.998	FALSE	0.998	0.997	FALSE	0.999	0.997	FALSE	0.996	0.988131	FALSE
rs7319045	13	90822575	A	G	0.025	FALSE	TRUE	0.987	0.978	FALSE	0.979	0.966	FALSE	0.984	0.975	FALSE	0.853	0.754749	FALSE
rs1950500	14	23900690	T	C	0.034	TRUE	TRUE	1	1	TRUE	1	1	TRUE	1	1	TRUE	1	1	TRUE
rs2093210	14	60027032	T	C	-0.032	FALSE	TRUE	0.992	0.986	FALSE	0.977	0.967	FALSE	0.992	0.987	FALSE	0.978	0.960884	FALSE
rs1570106	14	67882868	T	C	-0.026	FALSE	TRUE	0.985	0.962	FALSE	0.992	0.976	FALSE	0.989	0.969	FALSE	0.988	0.967955	FALSE
rs862034	14	74060499	A	G	-0.028	FALSE	TRUE	0.988	0.984	FALSE	0.974	0.959	FALSE	0.984	0.975	FALSE	0.982	0.978005	FALSE
rs7155279	14	91555634	T	G	-0.024	FALSE	TRUE	0.983	0.971	FALSE	0.975	0.963	FALSE	0.986	0.978	FALSE	0.988	0.982291	FALSE
rs16964211	15	49317787	A	G	-0.05	FALSE	TRUE	0.998	0.991	FALSE	0.998	0.989	FALSE	0.997	0.987	FALSE	0.992	0.953037	FALSE
rs7178424	15	60167551	T	C	-0.021	FALSE	TRUE	0.988	0.982	FALSE	0.989	0.983	FALSE	0.986	0.98	FALSE	0.966	0.937985	FALSE
rs10152591	15	67835211	A	C	0.041	FALSE	TRUE	0.989	0.95	FALSE	0.993	0.978	FALSE	0.994	0.973	FALSE	0.99	0.953215	FALSE
rs12902421	15	69948457	T	C	-0.062	FALSE	TRUE	0.999	0.964	FALSE	0.992	0.754	FALSE	0.998	0.941	FALSE	0.997	0.771013	FALSE
rs5742915	15	72123686	T	C	-0.031	FALSE	TRUE	1	1	FALSE	0.907	0.854	FALSE	1	1	FALSE	1	1	FALSE
rs11259936	15	82371586	A	C	-0.044	FALSE	TRUE	1	1	FALSE	1	1	FALSE	1	1	FALSE	1	0.999998	FALSE
rs16942341	15	87189909	T	C	-0.13	FALSE	TRUE	0.995	0.906	FALSE	0.994	0.861	FALSE	0.995	0.883	FALSE	0.99	0.916076	FALSE
rs2871865	15	97012419	C	G	0.057	FALSE	TRUE	0.977	0.917	FALSE	0.971	0.85	FALSE	0.965	0.864	FALSE	0.977	0.900945	FALSE
rs4965598	15	98577137	T	C	-0.028	FALSE	TRUE	0.987	0.975	FALSE	0.994	0.986	FALSE	0.987	0.977	FALSE	0.978	0.970713	FALSE
rs11648796	16	732191	A	G	-0.034	FALSE	TRUE	0.906	0.775	FALSE	0.939	0.855	FALSE	0.924	0.818	FALSE	0.77	0.629499	FALSE
rs26868	16	2189377	A	T	0.034	FALSE	TRUE	0.957	0.931	FALSE	0.948	0.919	FALSE	0.93	0.894	FALSE	0.924	0.899603	FALSE
rs1659127	16	14295806	A	G	0.027	FALSE	TRUE	0.966	0.943	FALSE	0.961	0.933	FALSE	0.963	0.933	FALSE	0.817	0.658629	FALSE
rs8052560	16	87304743	A	C	0.029	FALSE	TRUE	0.904	0.76	FALSE	0.898	0.768	FALSE	0.899	0.753	FALSE	0.913	0.796551	FALSE
rs4640244	17	21224816	A	G	0.024	FALSE	TRUE	0.841	0.732	FALSE	0.876	0.775	FALSE	0.867	0.772	FALSE	0.873	0.921897	FALSE
rs3110496	17	24941897	A	G	-0.022	TRUE	TRUE	1	1	TRUE	1	1	TRUE	1	1	TRUE	1	0.943317	FALSE
rs3764419	17	26188149	A	C	-0.035	FALSE	TRUE	0.974	0.957	FALSE	0.969	0.951	FALSE	0.975	0.957	FALSE	0.964	0.977043	FALSE
rs17780086	17	27367395	A	G	0.028	FALSE	TRUE	0.998	0.992	FALSE	0.985	0.955	FALSE	0.999	0.997	FALSE	0.978	0.955841	FALSE
rs1043515	17	34175722	A	G	-0.023	FALSE	TRUE	0.994	0.989	FALSE	0.992	0.986	FALSE	0.996	0.994	FALSE	0.997	0.995244	FALSE
rs4986172	17	40571807	T	C	-0.032	TRUE	TRUE	1	1	TRUE	1	1	TRUE	1	1	TRUE	1	1	TRUE
rs2072153	17	44745013	C	G	0.021	FALSE	TRUE	1	1	FALSE	1	1	FALSE	1	0.999	FALSE	0.997	0.993724	FALSE
rs4605213	17	46599746	C	G	0.021	FALSE	TRUE	0.979	0.964	FALSE	0.97	0.948	FALSE	0.964	0.939	FALSE	0.936	0.897248	FALSE
rs227724	17	52133816	A	T	-0.03	FALSE	TRUE	0.961	0.923	FALSE	0.947	0.902	FALSE	0.954	0.915	FALSE	0.968	0.951401	FALSE
rs2079795	17	56851431	T	C	0.04	FALSE	TRUE	0.992	0.983	FALSE	0.994	0.99	FALSE	0.993	0.987	FALSE	0.994	0.9956	FALSE
rs2665838	17	59320197	C	G	-0.042	FALSE	TRUE	0.975	0.955	FALSE	0.959	0.922	FALSE	0.974	0.953	FALSE	0.967	0.934314	FALSE
rs11867479	17	65601802	T	C	0.025	FALSE	TRUE	0.913	0.831	FALSE	0.893	0.799	FALSE	0.91	0.823	FALSE	0.745	0.848427	FALSE
rs4800452	18	18981609	T	C	0.051	FALSE	TRUE	0.999	0.997	FALSE	0.999	0.998	FALSE	0.999	0.998	FALSE	0.994	0.994657	FALSE
rs9967417	18	45213498	C	G	-0.038	FALSE	TRUE	0.99	0.981	FALSE	0.978	0.963	FALSE	0.987	0.978	FALSE	0.959	0.934415	FALSE
rs17782313	18	56002077	T	C	-0.028	FALSE	TRUE	0.988	0.971	FALSE	0.987	0.974	FALSE	0.986	0.967	FALSE	0.953	0.919656	FALSE
rs12982744	19	2128193	C	G	-0.03	FALSE	TRUE	0.993	0.989	FALSE	0.992	0.987	FALSE	0.987	0.98	FALSE	0.922	0.86078	FALSE
rs7507204	19	3379834	C	G	0.036	FALSE	TRUE	0.955	0.893	FALSE	0.953	0.884	FALSE	0.97	0.901	FALSE	0.943	0.92804	FALSE
rs891088	19	7135762	A	G	-0.029	FALSE	TRUE	0.988	0.978	FALSE	0.99	0.98	FALSE	0.985	0.971	FALSE	0.99	0.9942	FALSE
rs4072910	19	8550031	C	G	-0.031	FALSE	TRUE	0.91	0.854	FALSE	0.918	0.857	FALSE	0.932	0.891	FALSE	0.648	0.492482	FALSE
rs2279008	19	17144303	T	C	0.025	FALSE	TRUE	0.998	0.996	FALSE	0.998	0.995	FALSE	0.998	0.996	FALSE	0.912	0.932962	FALSE
rs17318596	19	46628935	A	G	0.032	FALSE	TRUE	0.988	0.98	FALSE	0.987	0.977	FALSE	0.989	0.982	FALSE	0.984	0.989441	FALSE
rs1741344	20	4049800	T	C	-0.023	FALSE	TRUE	0.958	0.933	FALSE	0.958	0.929	FALSE	0.956	0.926	FALSE	0.936	0.956636	FALSE
rs2145272	20	6574218	A	G	-0.039	FALSE	TRUE	0.966	0.947	FALSE	0.965	0.936	FALSE	0.963	0.94	FALSE	0.958	0.935433	FALSE
rs7274811	20	31796842	T	G	-0.041	TRUE	TRUE	1	1	TRUE	1	1	TRUE	1	1	TRUE	1	1	TRUE
rs143384	20	33489170	A	G	-0.063	FALSE	TRUE	0.925	0.893	FALSE	0.941	0.908	FALSE	0.942	0.913	FALSE	0.928	0.89479	FALSE
rs237743	20	47336426	A	G	0.041	FALSE	TRUE	0.998	0.994	FALSE	0.99	0.979	FALSE	0.995	0.988	FALSE	0.999	0.997017	FALSE
rs2834442	21	34612656	A	T	0.026	FALSE	TRUE	0.99	0.979	FALSE	0.989	0.98	FALSE	0.993	0.985	FALSE	0.998	0.993301	FALSE
rs3129109	6	29192211	T	C	-0.032	FALSE	FALSE	NA	NA	FALSE	NA	NA	FALSE	NA	NA	FALSE	NA	NA	FALSE
rs4821083	22	31386341	T	C	0.031	FALSE	FALSE	NA	NA	FALSE	NA	NA	FALSE	NA	NA	FALSE	NA	NA	FALSE
rs5017948	11	51270794	A	T	0.027	FALSE	FALSE	NA	NA	FALSE	NA	NA	FALSE	NA	NA	FALSE	NA	NA	FALSE

## Sheet: bmi
rsid	Chr	Position.NCBI.Build.36	Effect.Allele	Other.Allele	Beta	Used.Penalised.Regression.Models	Used.GWAMA.score	KORCULA.Imp.Quality	KORCULA.Imp.Rsq	KORCULA.is.genotyped	VIS.Imp.Quality	VIS.Imp.Rsq	VIS.is.genotyped	SPLIT.Imp.Quality	SPLIT.Imp.Rsq	SPLIT.is.genotyped	ORKNEY.Imp.Quality	ORKNEY.Imp.Rsq	ORKNEY.is.genotyped
rs1558902	16	52361075	A	T	0.39	FALSE	TRUE	0.971	0.95	FALSE	0.971	0.952	FALSE	0.98	0.967	FALSE	0.977	0.961477	FALSE
rs2867125	2	612827	C	T	0.31	TRUE	TRUE	1	1	TRUE	1	1	TRUE	1	1	TRUE	1	1	TRUE
rs571312	18	55990749	A	C	0.23	FALSE	TRUE	0.988	0.977	FALSE	0.99	0.981	FALSE	0.987	0.971	FALSE	0.953	0.973462	FALSE
rs10938397	4	44877284	G	A	0.18	FALSE	TRUE	0.958	0.932	FALSE	0.95	0.919	FALSE	0.956	0.929	FALSE	0.86	0.766772	FALSE
rs10767664	11	27682562	A	T	0.19	FALSE	TRUE	0.996	0.99	FALSE	0.992	0.985	FALSE	0.993	0.985	FALSE	0.998	0.993599	FALSE
rs2815752	1	72585028	A	G	0.13	FALSE	TRUE	1	1	FALSE	0.99	0.979	FALSE	1	1	FALSE	0.957	0.973152	FALSE
rs7359397	16	28793160	T	C	0.15	FALSE	TRUE	1	1	FALSE	0.992	0.985	FALSE	1	1	FALSE	0.991	0.987781	FALSE
rs9816226	3	187317193	T	A	0.14	FALSE	TRUE	0.998	0.995	FALSE	0.996	0.991	FALSE	0.998	0.993	FALSE	0.986	0.963555	FALSE
rs3817334	11	47607569	T	C	0.06	FALSE	TRUE	0.998	0.996	FALSE	0.998	0.996	FALSE	0.998	0.995	FALSE	0.983	0.976788	FALSE
rs29941	19	39001372	G	A	0.06	TRUE	TRUE	1	1	TRUE	1	1	TRUE	1	1	TRUE	1	0.943248	FALSE
rs543874	1	176156103	G	A	0.22	FALSE	TRUE	0.985	0.961	FALSE	0.997	0.991	FALSE	0.992	0.98	FALSE	0.986	0.991244	FALSE
rs987237	6	50911009	G	A	0.13	TRUE	TRUE	1	1	TRUE	1	1	TRUE	1	1	TRUE	1	1	TRUE
rs7138803	12	48533735	A	G	0.12	TRUE	TRUE	1	1	TRUE	1	1	TRUE	1	1	TRUE	1	1	TRUE
rs10150332	14	79006717	C	T	0.13	FALSE	TRUE	0.999	0.999	FALSE	1	0.999	FALSE	1	1	FALSE	0.998	0.997478	FALSE
rs713586	2	25011512	C	T	0.14	FALSE	TRUE	0.986	0.977	FALSE	0.989	0.979	FALSE	0.993	0.988	FALSE	0.949	0.951394	FALSE
rs12444979	16	19841101	C	T	0.17	FALSE	TRUE	1	1	FALSE	1	1	FALSE	1	0.998	FALSE	0.989	0.993242	FALSE
rs2241423	15	65873892	G	A	0.13	TRUE	TRUE	1	1	TRUE	1	1	TRUE	1	1	TRUE	1	1	TRUE
rs2287019	19	50894012	C	T	0.15	TRUE	TRUE	1	1	TRUE	1	1	TRUE	1	1	TRUE	1	1	TRUE
rs1514175	1	74764232	A	G	0.07	FALSE	TRUE	0.938	0.89	FALSE	0.952	0.913	FALSE	0.945	0.9	FALSE	0.975	0.94937	FALSE
rs13107325	4	103407732	T	C	0.19	TRUE	TRUE	1	1	TRUE	1	1	TRUE	1	1	TRUE	1	1	TRUE
rs2112347	5	75050998	T	G	0.1	FALSE	TRUE	0.992	0.987	FALSE	0.982	0.97	FALSE	0.993	0.988	FALSE	0.982	0.983627	FALSE
rs10968576	9	28404339	G	A	0.11	FALSE	TRUE	0.998	0.996	FALSE	0.999	0.998	FALSE	0.996	0.994	FALSE	0.985	0.991608	FALSE
rs3810291	19	52260843	A	G	0.09	FALSE	TRUE	0.971	0.954	FALSE	0.968	0.947	FALSE	0.975	0.957	FALSE	0.947	0.965885	FALSE
rs887912	2	59156381	T	C	0.1	FALSE	TRUE	0.993	0.986	FALSE	0.984	0.97	FALSE	0.998	0.994	FALSE	0.993	0.978857	FALSE
rs13078807	3	85966840	G	A	0.1	FALSE	TRUE	1	1	FALSE	0.995	0.99	FALSE	1	1	FALSE	1	0.988521	FALSE
rs11847697	14	29584863	T	C	0.17	FALSE	TRUE	0.988	0.929	FALSE	0.994	0.968	FALSE	0.99	0.929	FALSE	0.993	0.938494	FALSE
rs2890652	2	142676401	C	T	0.09	FALSE	TRUE	0.983	0.955	FALSE	0.986	0.95	FALSE	0.989	0.971	FALSE	0.974	0.939391	FALSE
rs1555543	1	96717385	C	A	0.06	FALSE	TRUE	0.994	0.992	FALSE	0.995	0.992	FALSE	0.997	0.995	FALSE	0.995	0.991662	FALSE
rs4771122	13	26918180	G	A	0.09	FALSE	TRUE	0.956	0.915	FALSE	0.966	0.93	FALSE	0.953	0.909	FALSE	0.965	0.857334	FALSE
rs4836133	5	124360002	A	C	0.07	FALSE	TRUE	0.983	0.971	FALSE	0.974	0.955	FALSE	0.974	0.956	FALSE	0.979	0.963303	FALSE
rs4929949	11	8561169	C	T	0.06	FALSE	TRUE	0.996	0.993	FALSE	0.995	0.991	FALSE	0.998	0.996	FALSE	0.99	0.982451	FALSE
rs206936	6	34410847	G	A	0.06	FALSE	TRUE	0.998	0.995	FALSE	1	1	FALSE	0.999	0.997	FALSE	0.873	0.925625	FALSE

## Sheet: hdl
rsid	Chr	Position.hg.19	Effect.Allele	Other.Allele	Beta	Used.Penalised.Regression.Models	Used.GWAMA.score	KORCULA.Imp.Quality	KORCULA.Imp.Rsq	KORCULA.is.genotyped	VIS.Imp.Quality	VIS.Imp.Rsq	VIS.is.genotyped	SPLIT.Imp.Quality	SPLIT.Imp.Rsq	SPLIT.is.genotyped	ORKNEY.Imp.Quality	ORKNEY.Imp.Rsq	ORKNEY.is.genotyped
rs4660293	1	40028180	A	G	0.0353	TRUE	TRUE	1	1	TRUE	1	1	TRUE	1	1	TRUE	1	0.996529	FALSE
rs1689800	1	182168885	A	G	0.0344	FALSE	TRUE	0.997	0.994	FALSE	0.987	0.979	FALSE	0.997	0.993	FALSE	0.937	0.893257	FALSE
rs4846914	1	230295691	A	G	0.0479	FALSE	TRUE	0.977	0.961	FALSE	0.975	0.957	FALSE	0.973	0.954	FALSE	0.861	0.774638	FALSE
rs12328675	2	165540800	C	T	0.0447	FALSE	TRUE	0.999	0.997	FALSE	0.999	0.995	FALSE	0.999	0.995	FALSE	0.999	0.999601	FALSE
rs2972146	2	227100698	G	T	0.0323	FALSE	TRUE	0.996	0.992	FALSE	0.998	0.996	FALSE	0.996	0.993	FALSE	0.997	0.993238	FALSE
rs13107325	4	103188709	C	T	0.0708	TRUE	TRUE	1	1	TRUE	1	1	TRUE	1	1	TRUE	1	1	TRUE
rs6450176	5	53298025	G	A	0.0254	FALSE	TRUE	0.997	0.993	FALSE	0.998	0.996	FALSE	0.997	0.993	FALSE	0.993	0.995431	FALSE
rs605066	6	139829666	T	C	0.0281	FALSE	TRUE	0.991	0.985	FALSE	0.841	0.757	FALSE	0.988	0.977	FALSE	0.992	0.983227	FALSE
rs4731702	7	130433384	T	C	0.0294	TRUE	TRUE	1	1	TRUE	1	1	TRUE	1	1	TRUE	1	0.984587	FALSE
rs9987289	8	9183358	G	A	0.0817	FALSE	TRUE	0.999	0.993	FALSE	0.999	0.996	FALSE	1	0.999	FALSE	0.998	0.990139	FALSE
rs2293889	8	116599199	G	T	0.0312	FALSE	TRUE	0.991	0.984	FALSE	0.99	0.983	FALSE	0.992	0.986	FALSE	0.97	0.947957	FALSE
rs581080	9	15305378	C	G	0.0419	FALSE	TRUE	0.966	0.917	FALSE	0.978	0.938	FALSE	0.976	0.944	FALSE	0.969	0.940729	FALSE
rs1883025	9	107664301	C	T	0.0698	FALSE	TRUE	0.97	0.939	FALSE	0.967	0.934	FALSE	0.985	0.967	FALSE	0.982	0.988069	FALSE
rs2923084	11	10388782	A	G	0.0256	TRUE	TRUE	1	1	TRUE	1	1	TRUE	1	1	TRUE	1	1	TRUE
rs3136441	11	46743247	C	T	0.0545	FALSE	TRUE	0.999	0.995	FALSE	0.999	0.998	FALSE	1	1	FALSE	1	0.99957	FALSE
rs7134375	12	20473758	A	C	0.0207	TRUE	TRUE	1	1	TRUE	1	1	TRUE	1	1	TRUE	1	1	TRUE
rs7134594	12	110000193	T	C	0.0354	TRUE	TRUE	1	1	TRUE	1	1	TRUE	1	1	TRUE	1	1	TRUE
rs4759375	12	123796238	T	C	0.056	FALSE	TRUE	0.986	0.948	FALSE	0.986	0.945	FALSE	0.982	0.929	FALSE	0.986	0.936149	FALSE
rs4765127	12	124460167	T	G	0.0324	FALSE	TRUE	1	1	FALSE	0.999	0.999	FALSE	0.998	0.997	FALSE	0.901	0.906025	FALSE
rs1532085	15	58683366	A	G	0.1068	TRUE	TRUE	1	1	TRUE	1	1	TRUE	1	1	TRUE	1	1	TRUE
rs2652834	15	63396867	G	A	0.0285	FALSE	TRUE	0.998	0.996	FALSE	0.999	0.998	FALSE	0.999	0.998	FALSE	0.994	0.988817	FALSE
rs3764261	16	56993324	A	C	0.2412	TRUE	TRUE	1	1	TRUE	1	1	TRUE	1	1	TRUE	1	1	TRUE
rs16942887	16	67928042	A	G	0.0831	FALSE	TRUE	1	0.999	FALSE	0.997	0.986	FALSE	0.999	0.997	FALSE	1	0.999723	FALSE
rs2925979	16	81534790	C	T	0.0351	TRUE	TRUE	1	1	TRUE	1	1	TRUE	1	1	TRUE	1	1	TRUE
rs11869286	17	37813856	C	G	0.0319	FALSE	TRUE	1	1	FALSE	1	1	FALSE	1	1	FALSE	1	0.999791	FALSE
rs4148008	17	66875294	C	G	0.028	FALSE	TRUE	0.995	0.99	FALSE	0.986	0.977	FALSE	0.994	0.99	FALSE	0.847	0.735511	FALSE
rs4129767	17	76403984	A	G	0.0237	TRUE	TRUE	1	1	TRUE	1	1	TRUE	1	1	TRUE	1	0.98194	FALSE
rs7241918	18	47160953	T	G	0.0902	FALSE	TRUE	0.995	0.979	FALSE	0.994	0.984	FALSE	0.995	0.981	FALSE	0.995	0.994881	FALSE
rs12967135	18	57849023	G	A	0.0262	FALSE	TRUE	0.988	0.971	FALSE	0.988	0.976	FALSE	0.985	0.966	FALSE	0.953	0.919732	FALSE
rs7255436	19	8433196	A	C	0.0316	FALSE	TRUE	0.992	0.989	FALSE	0.995	0.993	FALSE	0.995	0.993	FALSE	0.995	0.989947	FALSE
rs737337	19	11347493	T	C	0.0565	TRUE	TRUE	1	1	TRUE	1	1	TRUE	1	1	TRUE	1	1	TRUE
rs386000	19	54792761	C	G	0.0479	FALSE	TRUE	0.963	0.891	FALSE	0.952	0.841	FALSE	0.958	0.874	FALSE	0.967	0.922056	FALSE
rs1800961	20	43042364	C	T	0.127	TRUE	TRUE	1	1	TRUE	1	1	TRUE	1	1	TRUE	1	1	TRUE
rs6065906	20	44554015	T	C	0.0594	FALSE	TRUE	1	1	FALSE	1	1	FALSE	0.999	0.996	FALSE	1	0.994327	FALSE
rs181362	22	21932068	C	T	0.0379	FALSE	TRUE	0.993	0.981	FALSE	0.994	0.985	FALSE	0.984	0.963	FALSE	0.993	0.983732	FALSE
rs4420638	19	45422946	A	G	0.0669	FALSE	TRUE	0.904	0.711	FALSE	0.909	0.726	FALSE	0.912	0.72	FALSE	0.895	0.936051	FALSE
rs7941030	11	122522375	C	T	0.0269	TRUE	TRUE	1	1	TRUE	1	1	TRUE	1	1	TRUE	1	1	TRUE
rs17145738	7	72982874	T	C	0.0408	FALSE	TRUE	0.991	0.967	FALSE	0.986	0.951	FALSE	0.99	0.965	FALSE	0.987	0.991895	FALSE
rs12678919	8	19844222	G	A	0.1554	FALSE	TRUE	0.999	0.997	FALSE	0.998	0.99	FALSE	0.999	0.995	FALSE	0.995	0.978956	FALSE
rs2954029	8	126490972	T	A	0.0401	FALSE	TRUE	0.997	0.995	FALSE	0.995	0.992	FALSE	0.993	0.99	FALSE	0.991	0.986103	FALSE
rs174546	11	61569830	C	T	0.0391	TRUE	TRUE	1	1	TRUE	1	1	TRUE	1	1	TRUE	1	1	TRUE
rs964184	11	116648917	C	G	0.1065	FALSE	TRUE	0.995	0.985	FALSE	0.991	0.973	FALSE	0.992	0.978	FALSE	0.98	0.938887	FALSE
rs11613352	12	57792580	T	C	0.0281	FALSE	TRUE	0.997	0.992	FALSE	0.999	0.995	FALSE	0.999	0.998	FALSE	0.959	0.94405	FALSE
rs12748152	1	27138393	C	T	0.0506	FALSE	TRUE	0.995	0.969	FALSE	0.999	0.989	FALSE	0.999	0.993	FALSE	0.998	0.998358	FALSE
rs12145743	1	156700651	G	T	0.0203	TRUE	TRUE	1	1	TRUE	1	1	TRUE	1	1	TRUE	1	1	TRUE
rs4650994	1	178515312	G	A	0.021	FALSE	TRUE	0.993	0.989	FALSE	0.997	0.996	FALSE	0.999	0.998	FALSE	0.99	0.995045	FALSE
rs1047891	2	211540507	C	A	0.0269	FALSE	TRUE	0.927	0.876	FALSE	0.926	0.865	FALSE	0.938	0.891	FALSE	0.954	0.916522	FALSE
rs2606736	3	11400249	C	T	0.0246	FALSE	TRUE	0.991	0.988	FALSE	0.996	0.993	FALSE	0.995	0.993	FALSE	0.947	0.935928	FALSE
rs2290547	3	47061183	G	A	0.0297	TRUE	TRUE	1	1	TRUE	1	1	TRUE	1	1	TRUE	1	0.863216	FALSE
rs2013208	3	50129399	T	C	0.0254	FALSE	TRUE	0.999	0.998	FALSE	0.998	0.996	FALSE	0.999	0.999	FALSE	0.999	0.999534	FALSE
rs13326165	3	52532118	A	G	0.0289	TRUE	TRUE	1	1	TRUE	1	1	TRUE	1	1	TRUE	1	0.934145	FALSE
rs6805251	3	119560606	T	C	0.02	FALSE	TRUE	0.999	0.998	FALSE	0.998	0.996	FALSE	0.997	0.997	FALSE	1	0.998021	FALSE
rs10019888	4	26062990	A	G	0.027	FALSE	TRUE	0.973	0.932	FALSE	0.978	0.941	FALSE	0.977	0.938	FALSE	0.956	0.923135	FALSE
rs3822072	4	89741269	G	A	0.0251	FALSE	TRUE	0.976	0.964	FALSE	0.98	0.967	FALSE	0.978	0.966	FALSE	0.981	0.974275	FALSE
rs2602836	4	100014805	A	G	0.0192	FALSE	TRUE	1	1	FALSE	0.979	0.969	FALSE	1	1	FALSE	1	1	FALSE
rs1936800	6	127436064	C	T	0.02	FALSE	TRUE	0.977	0.964	FALSE	0.972	0.96	FALSE	0.965	0.95	FALSE	0.954	0.940793	FALSE
rs702485	7	6449272	G	A	0.0243	FALSE	TRUE	0.997	0.995	FALSE	0.997	0.995	FALSE	0.99	0.986	FALSE	0.995	0.997201	FALSE
rs4142995	7	17919258	G	T	0.0263	FALSE	TRUE	0.991	0.986	FALSE	0.994	0.99	FALSE	0.993	0.99	FALSE	0.963	0.945459	FALSE
rs4917014	7	50305863	G	T	0.0222	TRUE	TRUE	1	1	TRUE	1	1	TRUE	1	1	TRUE	1	1	TRUE
rs17173637	7	150529449	T	C	0.0363	FALSE	TRUE	0.994	0.968	FALSE	0.994	0.961	FALSE	0.993	0.963	FALSE	0.981	0.98767	FALSE
rs970548	10	46013277	C	A	0.0258	TRUE	TRUE	1	1	TRUE	1	1	TRUE	1	1	TRUE	1	0.998228	FALSE
rs11246602	11	51512090	C	T	0.034	FALSE	TRUE	0.991	0.959	FALSE	0.98	0.936	FALSE	1	1	FALSE	0.957	0.880634	FALSE
rs12801636	11	65391317	A	G	0.0235	FALSE	TRUE	0.983	0.963	FALSE	0.981	0.959	FALSE	0.988	0.972	FALSE	0.986	0.991947	FALSE
rs499974	11	75455021	C	A	0.0263	FALSE	TRUE	0.999	0.996	FALSE	1	0.999	FALSE	1	1	FALSE	0.97	0.980366	FALSE
rs4983559	14	105277209	G	A	0.0197	TRUE	TRUE	1	1	TRUE	1	1	TRUE	1	1	TRUE	1	1	TRUE
rs1121980	16	53809247	G	A	0.0196	FALSE	TRUE	0.958	0.931	FALSE	0.964	0.943	FALSE	0.976	0.961	FALSE	0.971	0.982476	FALSE
rs17695224	19	52324216	G	A	0.029	FALSE	TRUE	0.975	0.948	FALSE	0.967	0.938	FALSE	0.973	0.946	FALSE	0.981	0.989508	FALSE
rs17404153	3	132163200	T	G	0.0097	FALSE	TRUE	1	1	FALSE	1	1	FALSE	1	0.999	FALSE	0.994	0.985625	FALSE
rs998584	6	43757896	C	A	0.026	FALSE	TRUE	0.824	0.725	FALSE	0.818	0.712	FALSE	0.826	0.73	FALSE	0.817	0.718253	FALSE
rs731839	19	33899065	A	G	0.022	FALSE	TRUE	0.983	0.97	FALSE	0.979	0.966	FALSE	0.984	0.974	FALSE	0.965	0.978076	FALSE
